# Supplementary material for: Chemical Diversity and Potential Target Network of Woody Peony Flower Essential Oil from Eleven Representative Cultivars (Paeonia × suffruticosa Andr.)
Source: Molecules. 2022 Apr 29;27(9):2829. doi: 10.3390/molecules27092829 (PMC9102020; doi:10.3390/molecules27092829)
Supplement: Supplementary file 1 [file molecules-27-02829-s001.zip]

Archive with 1 entries (1 files):
- molecules-1689271-supplementary.pdf
